# Supplementary material for: Cognitive Impulsivity in Anorexia Nervosa in Correlation with Eating and Obsessive Symptoms: A Comparison with Healthy Controls
Source: Nutrients. 2024 Apr 13;16(8):1156. doi: 10.3390/nu16081156 (PMC11054498; doi:10.3390/nu16081156)
Supplement: Supplementary file 1 [file nutrients-16-01156-s001.zip]

Archive with 1 entries (1 files):
- nutrients-2866009-supplementary.pdf
